# Supplementary material for: Identifying and Managing Malnutrition, Frailty and Sarcopenia in the Community: A Narrative Review
Source: Nutrients. 2021 Jul 5;13(7):2316. doi: 10.3390/nu13072316 (PMC8308465; doi:10.3390/nu13072316)
Supplement: Supplementary file 1 [file nutrients-13-02316-s001.zip]

Archive with 1 entries (1 files):
- nutrients-1268111-supplementary.pdf
